# Supplementary material for: Genomic characterization of antimicrobial-resistant Salmonella enterica in chicken meat from wet markets in Metro Manila, Philippines
Source: Front Microbiol. 2025 Feb 13;16:1496685. doi: 10.3389/fmicb.2025.1496685 (PMC11864941; doi:10.3389/fmicb.2025.1496685)
Supplement: Supplementary file 1 [file Table_1.XLSX]

## Sheet: Sheet1
Supplementary Table 1. Resistance profiles, plasmid replicons, sequence type, and accession of Salmonella isolated from raw chicken cuts in Metro Manila, Philippines.
Isolate Code	Serovars	Phenotypic Resistance Profilea	Antimicrobial Resistance Genes	Plasmid Replicon Types	Sequence Type	BioSample Accession no.
SCB12R2a	Livingstone	Susceptible	mdtB mdtC baeR cpxA aac(6')-Iy acrD kdpE ampH acrAB ramA sdiA tolC marA golS mdsABC mdtK msbA bacA yojI	None	543	SAMN44339433
SCW9R1a	Lexington	Susceptible	mdtB mdtC baeR cpxA aac(6')-Iaa acrD kdpE ampH acrAB ramA sdiA tolC marA golS mdsABC mdtK msbA bacA yojI	IncFII(S), IncFII(SARC14)	1542	SAMN44339434
APD17R1a	Uganda	Susceptible	mdtB mdtC baeR cpxA aac(6')-Iy acrD kdpE ampH acrAB sdiA tolC marA golS mdsABC mdtK msbA bacA yojI	IncFII(S), IncFII(p96A)	684	SAMN44339435
APD24R1a	Uganda	Susceptible	mdtB mdtC baeR cpxA aac(6')-Iy acrD kdpE ampH acrAB sdiA tolC marA golS mdsABC mdtK msbA bacA yojI	IncFII(S), IncFII(p96A)	684	SAMN44339436
APD27R1a	Uganda	Susceptible	mdtB mdtC baeR cpxA aac(6')-Iy acrD kdpE ampH acrAB sdiA tolC marA golS mdsABC mdtK msbA bacA yojI	IncFII(S), IncFII(p96A)	684	SAMN44339437
APD30R1a	Uganda	Susceptible	mdtB mdtC baeR cpxA aac(6')-Iy acrD kdpE ampH acrAB sdiA tolC marA golS mdsABC mdtK msbA bacA yojI	IncFII(S), IncFII(p96A)	684	SAMN44339438
APD4R1a	Uganda	Susceptible	mdtB mdtC baeR cpxA aac(6')-Iy acrD kdpE ampH acrAB sdiA tolC marA golS mdsABC mdtK msbA bacA yojI	IncFII(S), IncFII(p96A)	684	SAMN44339439
APD5R1a	Uganda	AMP-CZN-CTR-AZT-GEN-TOB-NFN	mdtB mdtC baeR cpxA aac(6')-Iy acrD kdpE ampH acrAB sdiA tolC marA golS mdsABC mdtK msbA bacA yojI	IncFII(S), IncFII(p96A)	684	SAMN44339440
APD29R1a	Anatum	Susceptible	mdtB mdtC baeR cpxA aac(6')-Iy acrD kdpE ampH acrAB sdiA tolC marA golS mdsABC mdtK msbA bacA yojI	None	64	SAMN44339441
APD11R1a	Anatum	AMP-CZN-CTR-AZT-GEN-TOB-NFN	mdtB mdtC baeR cpxA aac(6')-Iy acrD kdpE ampH acrAB sdiA tolC marA golS mdsABC mdtK msbA bacA yojI	None	64	SAMN44339442
APD14R1a	Anatum	Susceptible	mdtB mdtC baeR cpxA aac(6')-Iy acrD kdpE ampH acrAB sdiA tolC marA golS mdsABC mdtK msbA bacA yojI	None	64	SAMN44339443
ACP7R1a	Anatum	CIP-NFN-SXT	mdtB mdtC baeR cpxA aac(6')-Iy acrD kdpE ampH acrAB sdiA tolC marA golS mdsABC mdtK msbA bacA yojI	None	64	SAMN45994222
SCW2R1a	Anatum	Susceptible	mdtB mdtC baeR cpxA aac(6')-Iy acrD kdpE ampH acrAB sdiA tolC marA golS mdsABC mdtK msbA bacA yojI	None	64	SAMN44339444
APD12R1a	Anatum	Susceptible	mdtB mdtC baeR cpxA aac(6')-Iy acrD kdpE ampH acrAB sdiA tolC marA golS mdsABC mdtK msbA bacA yojI	IncFII(S), IncFII(p96A)	64	SAMN44339445
MPD5R1a	Anatum	Susceptible	mdtB mdtC baeR cpxA aac(6')-Iy aph(6)-Id acrD kdpE ampH dfrA14 acrAB sdiA tolC marA golS mdsABC mdtK msbA bacA yojI gyrA_S83F* sul2 tet(A)	ColRNAI, ColpVC, IncQ1	64	SAMN44339446
SCTh4R2a	Saintpaul	Susceptible	mdtB mdtC baeR cpxA aac(6')-Iy acrD kdpE ampH acrAB sdiA tolC marA golS mdsABC mdtK msbA bacA yojI	None	50	SAMN44339447
SCTh3R2a	I 1,4,[5],12:i:-	AMP	mdtB mdtC baeR cpxA aac(3)-IId aac(6')-Iaa acrD kdpE ampH dfrA14 acrAB sdiA tolC marA golS mdsABC mdtK msbA bacA yojI tet(B)	Col(BS512), ColRNAI	4431	SAMN44339448
QW20R2a	I 1,4,[5],12:i:-	GEN	mdtB mdtC baeR cpxA aac(3)-IId aac(6')-Iaa acrD kdpE ampH dfrA14 acrAB sdiA tolC marA golS mdsABC mdtK msbA bacA yojI tet(B)	Col(BS512), ColRNAI	4431	SAMN44339449
SCB2R2a	Amager	Susceptible	mdtB mdtC baeR cpxA aac(6')-Iy acrD kdpE acrAB ramA sdiA tolC marA golS mdsABC mdtK msbA bacA yojI	ColRNAI	293	SAMN44339450
SCB8R2a	Breda	Susceptible	mdtB mdtC baeR cpxA aac(6')-Iaa acrD kdpE acrAB ramA sdiA tolC marA golS mdsABC mdtK msbA bacA yojI	None	582	SAMN44339451
SCB8R1a	Breda	GEN-TOB-NFN-SXT	mdtB mdtC baeR cpxA aac(6')-Iaa acrD kdpE acrAB ramA sdiA tolC marA golS mdsABC mdtK msbA bacA yojI	None	582	SAMN44339452
SCW1R1a	Isangi	Susceptible	mdtB mdtC baeR cpxA aac(6')-Iaa acrD kdpE ampH acrAB ramA sdiA tolC marA golS mdsABC mdtK msbA bacA yojI	Col440II, Col440I	216	SAMN44339453
SCD9R1a	London	AMP-SXT	mdtB mdtC baeR cpxA aac(6')-Iaa ant(3'')-IIa aadA2 acrD kdpE ampH blaTEM-1 dfrA12 acrAB sdiA tolC marA golS mdsABC mdtK msbA bacA yojI cmlA1 floR qnrS1 sul2 sul3 tet(A) tetM	Col(VCM04), IncFIA(HI1), IncHI1A, IncHI1B(R27)	155	SAMN44339454
SCD11R1a	London	AMP-SXT	mdtB mdtC baeR cpxA aac(6')-Iaa ant(3'')-IIa aadA2 acrD kdpE ampH blaTEM-1 dfrA12 acrAB sdiA tolC marA golS mdsABC mdtK msbA bacA yojI cmlA1 floR qnrS1 sul2 sul3 tet(A) tetM	Col(VCM04), IncFIA(HI1), IncHI1A, IncHI1B(R27)	155	SAMN44339455
SCB10R2a	London	AMP-SXT	mdtB mdtC baeR cpxA aac(6')-Iaa ant(3'')-IIa aadA2 acrD kdpE ampH blaTEM-1 dfrA12 acrAB sdiA tolC marA golS mdsABC mdtK msbA bacA yojI cmlA1 floR qnrS1 sul2 sul3 tet(A) tetM	Col(VCM04), IncFIA(HI1), IncHI1A, IncHI1B(R27)	155	SAMN44339456
SCB1R2a	London	AMP-SXT	mdtB mdtC baeR cpxA aac(6')-Iaa ant(3'')-IIa aadA2 acrD kdpE ampH blaTEM-1 dfrA12 acrAB sdiA tolC marA golS mdsABC mdtK msbA bacA yojI cmlA1 floR qnrS1 sul2 sul3 tet(A) tetM	IncFIA(HI1), IncHI1A, IncHI1B(R27)	155	SAMN44339457
SCB10R1a	London	AMP-CZN-CTR-AZT-GEN-TOB-NFN	mdtB mdtC baeR cpxA aac(6')-Iaa ant(3'')-IIa aadA2 acrD kdpE ampH blaTEM-1 dfrA12 acrAB sdiA tolC marA golS mdsABC mdtK msbA bacA yojI cmlA1 floR qnrS1 sul2 sul3 tet(A) tetM	Col(VCM04), IncFIA(HI1), IncHI1A, IncHI1B(R27)	155	SAMN44339458
SCW7R2a	London	AMP-SXT	mdtB mdtC baeR cpxA aac(6')-Iaa ant(3'')-IIa aadA2 acrD kdpE ampH blaTEM-1 dfrA12 acrAB sdiA tolC marA golS mdsABC mdtK msbA bacA yojI cmlA1 floR qnrS1 sul2 sul3 tet(A) tetM	Col(VCM04), IncFIA(HI1), IncHI1A, IncHI1B(R27)	155	SAMN44339459
SCW7R1a	London	AMP-SXT	mdtB mdtC baeR cpxA aac(6')-Iaa ant(3'')-IIa aadA2 acrD kdpE ampH blaTEM-1 dfrA12 acrAB sdiA tolC marA golS mdsABC mdtK msbA bacA yojI cmlA1 floR qnrS1 sul2 sul3 tet(A) tetM	Col(VCM04), IncFIA(HI1), IncHI1A, IncHI1B(R27)	155	SAMN44339460
APD20R1a	Derby	Susceptible	mdtB mdtC baeR cpxA aac(6')-Iaa acrD kdpE acrAB sdiA tolC marA golS mdsABC mdtK msbA bacA yojI	ColRNAI	71	SAMN44339461
APD15R1a	Derby	Susceptible	mdtB mdtC baeR cpxA aac(6')-Iy acrD kdpE ampH acrAB sdiA tolC marA golS mdsABC mdtK msbA bacA yojI fosA7 gyrA_S83Y* sul2 tet(A)	ColRNAI	40	SAMN44339462
APD18R1a	Derby	Susceptible	mdtB mdtC baeR cpxA aac(6')-Iaa acrD kdpE acrAB sdiA tolC marA golS mdsABC mdtK msbA bacA yojI	ColRNAI	71	SAMN44339463
APD10R1a	Derby	AMP-CZN-CTR-AZT-TOB-NFN	mdtB mdtC baeR cpxA aac(6')-Iaa acrD kdpE acrAB sdiA tolC marA golS mdsABC mdtK msbA bacA yojI	ColRNAI	71	SAMN44339464
SCW10R2b	Albany	Susceptible	mdtB mdtC baeR cpxA aac(6')-Iaa acrD kdpE ampH acrAB ramA sdiA tolC marA golS mdsABC mdtK msbA bacA yojI	None	292	SAMN44339465
SCW10R1a	Albany	Susceptible	mdtB mdtC baeR cpxA aac(6')-Iaa acrD kdpE ampH acrAB ramA sdiA tolC marA golS mdsABC mdtK msbA bacA yojI	None	292	SAMN44339466
SCTh11R1a	Kentucky	Susceptible	mdtB mdtC baeR cpxA aac(6')-Iy acrD kdpE ampH acrAB ramA sdiA tolC marA golS mdsABC mdtK msbA bacA yojI gyrA_S83F*	IncX1_3	152	SAMN44339467
SCTh11R2a	Kentucky	Susceptible	mdtB mdtC baeR cpxA aac(6')-Iy acrD kdpE ampH acrAB ramA sdiA tolC marA golS mdsABC mdtK msbA bacA yojI gyrA_S83F*	IncX1_3	152	SAMN44339468
SCD3R2a	Brancaster	AMP	mdtB mdtC baeR cpxA aac(6')-Iy aph(3')-Ia acrD kdpE ampH blaTEM-176 dfrA14 acrAB ramA sdiA tolC marA golS mdsABC mdtK msbA bacA yojI floR tet(A)	Col440I, ColRNAI, IncX1_1	2133	SAMN44339469
SCTh9R1a	Brancaster	AMP	mdtB mdtC baeR cpxA aac(6')-Iy aph(3')-Ia acrD kdpE ampH blaTEM-176 dfrA14 acrAB ramA sdiA tolC marA golS mdsABC mdtK msbA bacA yojI floR tet(A)	Col440I, ColRNAI, IncX1_1	2133	SAMN44339470
SCW5R1a	Brancaster	AMP	mdtB mdtC baeR cpxA aac(6')-Iy aph(3')-Ia acrD kdpE ampH blaTEM-176 dfrA14 acrAB ramA sdiA tolC marA golS mdsABC mdtK msbA bacA yojI floR tet(A)	Col440I, ColRNAI, IncX1_1	2133	SAMN44339471
SCD5R1a	Brancaster	AMP	mdtB mdtC baeR cpxA aac(6')-Iy aph(3')-Ia acrD kdpE ampH blaTEM-176 dfrA14 acrAB ramA sdiA tolC marA golS mdsABC mdtK msbA bacA yojI floR tet(A)	Col440I, ColRNAI, IncX1_1	2133	SAMN44339472
SCB9R1a	Brancaster	AMP-AMS	mdtB mdtC baeR cpxA aac(6')-Iy aph(3')-Ia aadA22 acrD kdpE ampH blaTEM-176 dfrA14 acrAB ramA sdiA tolC marA golS mdsABC mdtK linG msbA bacA yojI floR fosA4 qnrS1 tet(A)	Col156, ColRNAI, Col440I, IncFIA(HI1), IncHI1A, IncHI1B(R27), IncN, IncX1_1	2133	SAMN44339473
SCB9R1b	Brancaster	AMP-AMS	mdtB mdtC baeR cpxA aac(6')-Iy aph(3')-Ia aadA22 acrD kdpE ampH dfrA14 acrAB ramA sdiA tolC marA golS mdsABC mdtK linG msbA bacA yojI floR fosA4 qnrS1 tet(A)	Col156, ColRNAI, Col440I, IncFIA(HI1), IncHI1A, IncHI1B(R27), IncN, IncX1_1	2133	SAMN44339474
SCB6R2a	Brancaster	AMP	mdtB mdtC baeR cpxA aac(6')-Iy acrD kdpE ampH acrAB ramA sdiA tolC marA golS mdsABC mdtK msbA bacA yojI	None	2133	SAMN44339475
SCTh9R2a	Brancaster	AMP-AMS	mdtB mdtC baeR cpxA aac(6')-Iy aph(3')-Ia aadA22 acrD kdpE ampH blaTEM-176 dfrA14 acrAB ramA sdiA tolC marA golS mdsABC mdtK linG msbA bacA yojI floR fosA4 qnrS1 tet(A)	Col156, Col440I, IncFIA(HI1), IncHI1A, IncHI1B(R27), IncX1_1	2133	SAMN44339476
SCW11R2a	Brancaster	AMP	mdtB mdtC baeR cpxA aac(6')-Iy acrD kdpE ampH acrAB sdiA tolC marA golS mdsABC mdtK msbA bacA yojI	Col156	2133	SAMN44339477
SCB9R2a	Infantis	AMP-SXT	mdtB mdtC baeR cpxA aac(3)-IV aac(6')-Iy ant(3'')-IIa aph(4)-Ia acrD kdpE blaCTX-M-65 acrAB sdiA tolC marA golS mdsABC mdtK msbA bacA yojI floR gyrA_D87Y* sul1 tet(A) qacEdelta1	IncQ1, IncFIB(K)	32	SAMN44339478
SCTh10R2a	Infantis	TOB-NFN	mdtB mdtC baeR cpxA aac(6')-Iy acrD kdpE dfrA14 acrAB sdiA tolC marA golS mdsABC mdtK msbA bacA yojI gyrA_D87Y*	IncFIB(K)	32	SAMN44339479
SCTh10R1a	Infantis	Susceptible	mdtB mdtC baeR cpxA aac(6')-Iy acrD kdpE dfrA14 acrAB sdiA tolC marA golS mdsABC mdtK msbA bacA yojI gyrA_D87Y*	IncFIB(K)	32	SAMN44339480
SCTh7R1a	Infantis	AMP	mdtB mdtC baeR cpxA aac(3)-IV aac(6')-Iy ant(3'')-IIa aph(3')-Ia aph(4)-Ia acrD kdpE blaCTX-M-65 dfrA14 acrAB sdiA tolC marA golS mdsABC mdtK msbA bacA yojI floR gyrA_D87Y* sul1 tet(A) qacEdelta1	IncFIB(K)	32	SAMN44339481
SCD8R2a	Infantis	AMP-AMS	mdtB mdtC baeR cpxA aac(3)-IV aac(6')-Iy ant(3'')-IIa aph(3')-Ia aph(4)-Ia acrD kdpE blaCTX-M-65 dfrA14 acrAB sdiA tolC marA golS mdsABC mdtK msbA bacA yojI gyrA_D87Y* sul1 tet(A) qacEdelta1	IncFIB(K)	32	SAMN44339482
SCTh1R2a	Infantis	AMP-CZN-CTR-AZT-GEN-TOB-NFN	mdtB mdtC baeR cpxA aac(3)-IV aac(6')-Iy ant(3'')-IIa aph(4)-Ia acrD kdpE blaCTX-M-65 acrAB sdiA tolC marA golS mdsABC mdtK msbA bacA yojI gyrA_D87Y* sul1 tet(A)	None	32	SAMN44339483
SCB11R1a	Infantis	AMP-CZN-CTR-AZT-GEN-TOB-NFN	mdtB mdtC baeR cpxA aac(3)-IV aac(6')-Iy ant(3'')-IIa aph(3')-Ia aph(4)-Ia acrD kdpE blaCTX-M-65 dfrA14 acrAB sdiA tolC marA golS mdsABC mdtK msbA bacA yojI qnrS1 gyrA_D87Y* sul1 tet(A) qacEdelta1	Col440II, ColRNAI, ColpVC, IncFIB(K)	32	SAMN44339484
SCTh12R2a	Infantis	AMP-CZN-CTR-GEN-TOB-CIP-NFN	mdtB mdtC baeR cpxA aac(3)-IV aac(6')-Iy ant(3'')-IIa aph(3')-Ia aph(4)-Ia acrD kdpE blaCTX-M-65 dfrA14 acrAB sdiA tolC marA golS mdsABC mdtK msbA bacA yojI floR gyrA_D87Y* sul1 tet(A) qacEdelta1	ColRNAI, ColpVC, IncFIB(K)	32	SAMN44339485
SCTh5R1a	Infantis	AMP-CZN-CTR-AZT-GEN-TOB-NFN	mdtB mdtC baeR cpxA aac(3)-IV aac(6')-Iy ant(3'')-IIa aph(4)-Ia acrD kdpE blaCTX-M-65 acrAB sdiA tolC marA golS mdsABC mdtK msbA bacA yojI floR gyrA_D87Y* sul1 tet(A) qacEdelta1	IncFIB(K)	32	SAMN44339486
SCTh8R1a	Infantis	AMP-CZN-CTR-AZT-TOB-NFN	mdtB mdtC baeR cpxA aac(3)-IV aac(6')-Iy ant(3'')-IIa aph(3')-Ia aph(4)-Ia acrD kdpE blaCTX-M-65 dfrA14 acrAB sdiA tolC marA golS mdsABC mdtK msbA bacA floR gyrA_D87Y* sul1 tet(A) qacEdelta1	ColE10, ColRNAI, IncFIB(K)	32	SAMN44339487
SCW3R1a	Infantis	GEN-TOB-NFN	mdtB mdtC baeR cpxA aac(3)-IV aac(6')-Iy aph(3')-Ia aph(4)-Ia acrD kdpE blaCTX-M-65 dfrA14 acrAB sdiA tolC marA golS mdsABC mdtK msbA bacA yojI floR gyrA_D87Y*	IncFIB(K)	32	SAMN44339488
SCW3R2a	Infantis	TOB-NFN	mdtB mdtC baeR cpxA aac(3)-IV aac(6')-Iy ant(3'')-IIa aph(4)-Ia acrD kdpE dfrA14 acrAB sdiA tolC marA golS mdsABC mdtK msbA bacA yojI floR gyrA_D87Y* sul1 tet(A) qacEdelta1	IncFIB(K)	32	SAMN44339489
SCW4R1a	Infantis	TOB-NFN	mdtB mdtC baeR cpxA aac(3)-IV aac(6')-Iy ant(3'')-IIa aph(4)-Ia acrD kdpE dfrA14 acrAB sdiA tolC marA golS mdsABC mdtK msbA bacA yojI floR gyrA_D87Y* sul1 tet(A) qacEdelta1	IncFIB(K)	32	SAMN44339490
SCTh8R2a	Infantis	GEN-TOB-NFN	mdtB mdtC baeR cpxA aac(3)-IV aac(6')-Iy ant(3'')-IIa aph(4)-Ia acrD kdpE dfrA14 acrAB sdiA tolC marA golS mdsABC mdtK msbA bacA yojI floR gyrA_D87Y* sul1 tet(A) qacEdelta1	IncFIB(K)	32	SAMN44339491
SCW1R2a	Infantis	Susceptible	mdtB mdtC baeR cpxA aac(3)-IV aac(6')-Iy aph(3')-Ia aph(4)-Ia acrD kdpE blaCTX-M-65 dfrA14 acrAB sdiA tolC marA golS mdsABC mdtK msbA bacA yojI floR gyrA_D87Y*	IncFIB(K)	32	SAMN44339492
SCB3R1a	Infantis	AMP-CZN-CTR-AZT-TOB-NFN	mdtB mdtC baeR cpxA aac(3)-IV aac(6')-Iy ant(3'')-IIa aph(4)-Ia acrD kdpE blaCTX-M-65 dfrA14 acrAB sdiA tolC marA golS mdsABC mdtK msbA bacA yojI floR fosA3 gyrA_D87Y* sul1 tet(A) qacEdelta1	IncFIB(K)	32	SAMN44339493
SCTh4R1a	Infantis	AMP-CZN-CTR-AZT-GEN-TOB-NFN	mdtB mdtC baeR cpxA aac(3)-IV aac(6')-Iy ant(3'')-IIa aph(3')-Ia aph(4)-Ia acrD kdpE blaCTX-M-65 dfrA14 acrAB sdiA tolC marA golS mdsABC mdtK msbA bacA yojI floR gyrA_D87Y* sul1 tet(A) qacEdelta1	IncFIB(K)	32	SAMN44339494
ACD1R1a	Infantis	NFN	mdtB mdtC baeR cpxA aac(3)-IV aac(6')-Iy ant(3'')-IIa aph(3')-Ia aph(4)-Ia acrD kdpE blaCTX-M-65 dfrA14 acrAB sdiA tolC marA golS mdsABC mdtK msbA bacA yojI gyrA_D87Y* sul1 tet(A) qacEdelta1	IncFIB(K)	32	SAMN44339495
SCB12R1a	Infantis	AMP-CZN-CTR-AZT-GEN-TOB-NFN	mdtB mdtC baeR cpxA aac(3)-IV aac(6')-Iy ant(3'')-IIa aph(4)-Ia acrD kdpE blaCTX-M-65 acrAB sdiA tolC marA golS mdsABC mdtK msbA bacA yojI gyrA_D87Y* sul1 tet(A) qacEdelta1	IncFIB(K)	32	SAMN44339496
SCW8R1a	Infantis	AMP-CZN-CTR-AZT-GEN-TOB-NFN	mdtB mdtC baeR cpxA aac(3)-IV aac(6')-Iy ant(3'')-IIa aph(3')-Ia aph(4)-Ia acrD kdpE blaCTX-M-65 dfrA14 acrAB sdiA tolC marA golS mdsABC mdtK msbA bacA yojI floR gyrA_D87Y* sul1 tet(A) qacEdelta1	IncFIB(K)	32	SAMN44339497
SCW6R2a	Infantis	AMP-CZN-CTR-AZT-GEN-TOB-NFN	mdtB mdtC baeR cpxA aac(6')-Iy acrD kdpE acrAB sdiA tolC marA golS mdsABC mdtK msbA bacA yojI gyrA_D87Y*	IncFIB(K)	32	SAMN44339498
SCW8R2a	Infantis	AMP-CZN-CTR-AZT-GEN-TOB-NFN	mdtB mdtC baeR cpxA aac(3)-IV aac(6')-Iy ant(3'')-IIa aph(3')-Ia aph(4)-Ia acrD kdpE blaCTX-M-65 dfrA14 acrAB sdiA tolC marA golS mdsABC mdtK msbA bacA yojI floR gyrA_D87Y* sul1 tet(A) qacEdelta1	IncFIB(K)	32	SAMN44339499
SCTh13R2a	Infantis	AMP-CZN-CTR-AZT-GEN-TOB-NFN-SXT	mdtB mdtC baeR cpxA aac(3)-IV aac(6')-Iy ant(3'')-IIa aph(3')-Ia aph(4)-Ia acrD kdpE blaCTX-M-65 dfrA14 acrAB sdiA tolC marA golS mdsABC mdtK msbA bacA yojI floR gyrA_D87Y* sul1 tet(A) qacEdelta1	IncFIB(K)	32	SAMN44339500
SCB5R1a	Infantis	AMP-CZN-CTR-AZT-GEN-TOB-NFN	mdtB mdtC baeR cpxA aac(3)-IV aac(6')-Iy ant(3'')-IIa aph(3')-Ia aph(4)-Ia acrD kdpE blaCTX-M-65 dfrA14 acrAB sdiA tolC marA golS mdsABC mdtK msbA bacA yojI floR gyrA_D87Y* sul1 tet(A) qacEdelta1	IncFIB(K)	32	SAMN44339501
SCD10R1a	Infantis	AMP-CZN-CTR-AZT-GEN-TOB-NFN	mdtB mdtC baeR cpxA aac(3)-IV aac(6')-Iy ant(3'')-IIa aph(3')-Ia aph(4)-Ia acrD kdpE blaCTX-M-65 dfrA14 acrAB sdiA tolC marA golS mdsABC mdtK msbA bacA yojI floR gyrA_D87Y* sul1 tet(A) qacEdelta1	IncFIB(K)	32	SAMN44339502
SCD12R1a	Infantis	AMP-CZN-CTR-AZT-GEN-TOB-NFN	mdtB mdtC baeR cpxA aac(3)-IV aac(6')-Iy ant(3'')-IIa aph(3')-Ia aph(4)-Ia acrD kdpE blaCTX-M-65 dfrA14 acrAB sdiA tolC marA golS mdsABC mdtK msbA bacA yojI floR gyrA_D87Y* sul1 tet(A) qacEdelta1	IncFIB(K)	32	SAMN44339503
SCTh7R2a	Infantis	AMP-CZN-CTR-GEN-TOB-NFN	mdtB mdtC baeR cpxA aac(3)-IV aac(6')-Iy ant(3'')-IIa aph(3')-Ia aph(4)-Ia acrD kdpE blaCTX-M-65 dfrA14 acrAB sdiA tolC marA golS mdsABC msbA bacA yojI floR gyrA_D87Y* sul1 tet(A) qacEdelta1	IncFIB(K)	32	SAMN44339504
SCD6R1a	Infantis	AMP-AMS-CZN-CTR-GEN-TOB	mdtB mdtC baeR cpxA aac(3)-IV aac(6')-Iy ant(3'')-IIa aph(3')-Ia aph(4)-Ia acrD kdpE blaCTX-M-65 blaTEM-176 dfrA14 acrAB sdiA tolC marA golS mdsABC mdtK msbA bacA yojI gyrA_D87Y* sul1 tet(A) qacEdelta1	ColRNAI, IncFIB(K), IncX1_1	32	SAMN44339505
SCD6R2a	Infantis	AMP-CZN-CTR-GEN-TOB-NFN	mdtB mdtC baeR cpxA aac(3)-IV aac(6')-Iy ant(3'')-IIa aph(3')-Ia aph(4)-Ia acrD kdpE blaCTX-M-65 acrAB sdiA tolC marA golS mdsABC mdtK msbA bacA yojI floR gyrA_D87Y* sul1 tet(A) qacEdelta1	IncFIB(K)	32	SAMN44339506
SCTh5R2a	Infantis	CIP-NFN	mdtB mdtC baeR cpxA aac(6')-Iy ant(3'')-IIa acrD kdpE dfrA14 acrAB sdiA tolC marA golS mdsABC mdtK msbA bacA yojI gyrA_D87Y* sul1 tet(A) qacEdelta1	IncFIB(K)	32	SAMN44339507
SCB3R2a	Infantis	AMP-CZN-CTR-GEN-TOB-NFN	mdtB mdtC baeR cpxA aac(6')-Iy ant(3'')-IIa acrD kdpE blaCTX-M-65 dfrA14 acrAB sdiA tolC marA golS mdsABC mdtK msbA bacA yojI fosA3 gyrA_D87Y* sul1 tet(A) qacEdelta1	IncFIB(K)	32	SAMN44339508
SCB13R1a	Infantis	AMP-CZN-CTR-GEN-TOB-NFN	mdtB mdtC baeR cpxA aac(3)-IV aac(6')-Iy ant(3'')-IIa aph(3')-Ia aph(4)-Ia acrD kdpE blaCTX-M-65 dfrA14 acrAB sdiA tolC marA golS mdsABC mdtK msbA bacA yojI floR gyrA_D87Y* sul1 tet(A) qacEdelta1	IncFIB(K)	32	SAMN44339509
QTh17R2b	Infantis	AMP-CZN-CTR-GEN-TOB-NFN	mdtB mdtC baeR cpxA aac(3)-IV aac(6')-Iy ant(3'')-IIa aph(3')-Ia aph(4)-Ia acrD kdpE blaCTX-M-65 dfrA14 acrAB sdiA tolC marA golS mdsABC mdtK msbA bacA yojI fosA3 gyrA_D87Y* sul1 tet(A) qacEdelta1	IncFIB(K)	32	SAMN44339510
SCD7R1a	Infantis	AMP-CZN-CTR-GEN-TOB-CIP-NFN	mdtB mdtC baeR cpxA aac(3)-IV aac(6')-Iy ant(3'')-IIa aph(3')-Ia aph(4)-Ia acrD kdpE blaCTX-M-65 dfrA14 acrAB sdiA tolC marA golS mdsABC mdtK msbA bacA yojI gyrA_D87Y* sul1 tet(A) qacEdelta1	IncFIB(K)	32	SAMN44339511
SCTh2R1a	Infantis	AMP-CZN-CTR-GEN-TOB-CIP-NFN	mdtB mdtC baeR cpxA aac(3)-IV aac(6')-Iy ant(3'')-IIa aph(3')-Ia aph(4)-Ia acrD kdpE blaCTX-M-65 dfrA14 acrAB sdiA tolC marA golS mdsABC mdtK msbA bacA yojI gyrA_D87Y* sul1 tet(A) qacEdelta1	IncFIB(K), IncQ1	32	SAMN44339512
SCTh2R2a	Infantis	AMP-CZN-CTR-GEN-TOB-CIP-NFN	mdtB mdtC baeR cpxA aac(3)-IV aac(6')-Iy ant(3'')-IIa aph(3')-Ia aph(4)-Ia acrD kdpE blaCTX-M-65 dfrA14 acrAB sdiA tolC marA golS mdsABC mdtK msbA bacA yojI floR gyrA_D87Y* sul1 tet(A) qacE	IncFIB(K), IncQ1	32	SAMN44339513
SCTh1R1a	Infantis	AMP-CZN-CTR-GEN-TOB-CIP-NFN	mdtB mdtC baeR cpxA aac(3)-IV aac(6')-Iy ant(3'')-IIa aph(3')-Ia aph(4)-Ia acrD kdpE blaCTX-M-65 dfrA14 acrAB sdiA tolC marA golS mdsABC mdtK msbA bacA yojI gyrA_D87Y* sul1 tet(A) qacEdelta1	IncFIB(K)	32	SAMN44339514
SCB13R2a	Infantis	AMP-CZN-CTR-GEN-TOB-NFN	mdtB mdtC baeR cpxA aac(3)-IV aac(6')-Iy ant(3'')-IIa aph(3')-Ia aph(4)-Ia acrD kdpE blaCTX-M-65 acrAB sdiA tolC marA golS mdsABC msbA bacA yojI gyrA_D87Y* sul1 tet(A) qacEdelta1	IncFIB(K)	32	SAMN44339515
SCW12R1a	Infantis	AMP-CZN-CTR-GEN-TOB-CIP-NFN	mdtB mdtC baeR cpxA aac(3)-IV aac(6')-Iy ant(3'')-IIa aph(3')-Ia aph(4)-Ia acrD kdpE blaCTX-M-65 dfrA14 acrAB sdiA tolC marA golS mdsABC mdtK msbA bacA yojI floR gyrA_D87Y* sul1 tet(A) qacEdelta1	IncFIB(K)	32	SAMN44339516
SCD2R1a	Infantis	AMP-CZN-CTR-GEN-TOB-CIP-NFN-SXT	mdtB mdtC baeR cpxA aac(3)-IV aac(6')-Iy ant(3'')-IIa aph(3')-Ia aph(4)-Ia acrD kdpE blaCTX-M-65 dfrA14 acrAB sdiA tolC marA golS mdsABC mdtK msbA bacA yojI gyrA_D87Y* sul1 tet(A) qacEdelta1	IncFIB(K)	32	SAMN44339517
SCW6R1a	Infantis	AMP-CZN-CTR-GEN-TOB-CIP-NFN	mdtB mdtC baeR cpxA aac(3)-IV aac(6')-Iy ant(3'')-IIa aph(3')-Ia aph(4)-Ia acrD kdpE blaCTX-M-65 dfrA14 acrAB sdiA tolC marA golS mdsABC msbA bacA yojI gyrA_D87Y* sul1 tet(A) qacEdelta1	IncFIB(K)	32	SAMN44339518
SCTh12R1a	Infantis	AMP-CZN-CTR-GEN-TOB-CIP-NFN	mdtB mdtC baeR cpxA aac(3)-IV aac(6')-Iy ant(3'')-IIa aph(3')-Ia aph(4)-Ia acrD kdpE blaCTX-M-65 dfrA14 acrAB sdiA tolC marA golS mdsABC mdtK msbA bacA yojI floR gyrA_D87Y* sul1 tet(A) qacEdelta1	IncFIB(K)	32	SAMN44339519
SCB11R2a	Infantis	AMP-CZN-CTR-GEN-TOB-NFN	mdtB mdtC baeR cpxA aac(3)-IV aac(6')-Iy ant(3'')-IIa aph(3')-Ia aph(4)-Ia acrD kdpE blaCTX-M-65 dfrA14 acrAB sdiA tolC marA golS mdsABC mdtK msbA bacA yojI gyrA_D87Y* sul1 tet(A) qacEdelta1	IncFIB(K)	32	SAMN44339520
SCD12R2a	Infantis	AMP-CZN-CTR-GEN-TOB-CIP-NFN	mdtB mdtC baeR cpxA aac(3)-IV aac(6')-Iy ant(3'')-IIa aph(3')-Ia aph(4)-Ia acrD kdpE blaCTX-M-65 dfrA14 acrAB sdiA tolC marA golS mdsABC mdtK msbA bacA yojI floR gyrA_D87Y* sul1 tet(A) qacEdelta1	IncFIB(K)	32	SAMN44339521
SCTh6R1a	Infantis	AMP-CZN-CTR-GEN-TOB-NFN	mdtB mdtC baeR cpxA aac(3)-IV aac(6')-Iy ant(3'')-IIa aph(3')-Ia aph(4)-Ia acrD kdpE blaCTX-M-65 acrAB sdiA tolC marA golS mdsABC mdtK msbA bacA yojI gyrA_D87Y* sul1 tet(A) qacEdelta1	IncFIB(K)	32	SAMN44339522
SCW2R2a	Infantis	AMP-CZN-CTR-GEN-TOB-CIP-NFN	mdtB mdtC baeR cpxA aac(3)-IV aac(6')-Iy ant(3'')-IIa aph(3')-Ia aph(4)-Ia acrD kdpE dfrA14 acrAB sdiA tolC marA golS mdsABC mdtK msbA bacA yojI floR gyrA_D87Y* sul1 tet(A) qacEdelta1	IncFIB(K)	32	SAMN44339523
SCD7R2a	Infantis	AMP-CZN-CTR-GEN-TOB-NFN	mdtB mdtC baeR cpxA aac(3)-IV aac(6')-Iy ant(3'')-IIa aph(3')-Ia aph(4)-Ia acrD kdpE blaCTX-M-65 acrAB sdiA tolC marA golS mdsABC mdtK msbA bacA yojI gyrA_D87Y* sul1 tet(A) qacEdelta1	IncFIB(K)	32	SAMN44339524
QTh17R2a	Infantis	AMP-CZN-CTR-AZT-GEN-TOB-NFN	mdtB mdtC baeR cpxA aac(3)-IV aac(6')-Iy ant(3'')-IIa aph(3')-Ia aph(4)-Ia acrD kdpE blaCTX-M-65 dfrA14 acrAB sdiA tolC marA golS mdsABC mdtK msbA bacA yojI floR fosA3 gyrA_D87Y* sul1 tet(A) qacEdelta1	IncFIB(K)	32	SAMN44339525
QW19R2a	Infantis	AMP-CZN-CTR-AZT-GEN-TOB-NFN	mdtB mdtC baeR cpxA aac(3)-IV aac(6')-Iy ant(3'')-IIa aph(3')-Ia aph(4)-Ia acrD kdpE dfrA14 acrAB sdiA tolC marA golS mdsABC mdtK msbA bacA yojI floR gyrA_D87Y* sul1 tet(A) qacEdelta1	IncFIB(K)	32	SAMN44339526
